# Supplementary material for: DNA methylation subpatterns at distinct regulatory regions in human early embryos
Source: Open Biol. 2018 Oct 31;8(10):180131. doi: 10.1098/rsob.180131 (PMC6223221; doi:10.1098/rsob.180131)
Supplement: table S1.doc [file rsob180131supp6.xlsx]

## Sheet: cor(r)_bins
cor(r)	Zygote	2-cell	4-cell	8-cell	Morula	ICM	P_embryo	Liver	Soma_7	Soma_10	Soma_19	PGC
bin_-10	0.07	0.08	0.04	0.05	0.03	-0.03	0.14	0.00110961	0.00247861	-0.0235915	0.0755247	0.000441149
bin_-9	0.07	0.07	0.05	0.04	0.02	-0.03	0.16	0.00411838	-0.0237025	-0.0131652	-0.104247	-0.00723037
bin_-8	0.03	0.04	0.01	0.01	-0.01	-0.05	0.15	0.00367993	-0.00283832	-0.0211801	0.0823695	-0.0105998
bin_-7	0.03	0.04	0.01	-0.02	0.01	-0.02	0.15	-0.00376903	-0.0285835	0.00883086	-0.0704433	-0.00845973
bin_-6	-0.07	-0.04	-0.08	-0.06	-0.06	-0.13	0.12	-0.0313582	-0.0311859	-0.00538049	-0.0793453	-0.00200517
bin_-5	-0.08	-0.04	-0.06	-0.07	-0.09	-0.1	0.05	-0.0321659	-0.0466981	-0.0147397	-0.0527244	-0.0116612
bin_-4	-0.15	-0.11	-0.09	-0.12	-0.13	-0.11	-0.02	-0.0345369	-0.0460234	-0.0439237	-0.033599	-0.00383489
bin_-3	-0.15	-0.13	-0.1	-0.11	-0.15	-0.12	-0.09	-0.0488367	-0.0519598	-0.0453225	-0.0335014	-0.0108684
bin_-2	-0.15	-0.1	-0.09	-0.13	-0.14	-0.16	-0.16	-0.0541954	-0.0543609	-0.0412125	-0.110907	-0.0137894
bin_-1	-0.15	-0.11	-0.11	-0.15	-0.16	-0.17	-0.22	-0.0539361	-0.0669561	-0.0501132	-0.104309	-0.018291
bin_1	-0.19	-0.12	-0.13	-0.16	-0.19	-0.2	-0.25	-0.0630852	-0.0873995	-0.0562545	-0.0578289	-0.0209204
bin_2	-0.17	-0.13	-0.11	-0.16	-0.18	-0.21	-0.28	-0.0716339	-0.086009	-0.0626995	-0.0614324	-0.023591
bin_3	-0.16	-0.11	-0.1	-0.14	-0.18	-0.19	-0.28	-0.0662396	-0.0814666	-0.0635309	-0.0666291	-0.023591
bin_4	-0.15	-0.12	-0.1	-0.13	-0.16	-0.19	-0.23	-0.0715256	-0.0862974	-0.0674637	-0.0691903	-0.0255208
bin_5	-0.1	-0.06	-0.05	-0.09	-0.13	-0.16	-0.12	-0.054043	-0.0902117	-0.0764103	-0.108881	-0.0233097
bin_6	-0.08	-0.05	-0.04	-0.06	-0.09	-0.12	-0.02	-0.0461403	-0.0727739	-0.0627103	-0.0653214	-0.0187715
bin_7	0.01	0.04	0.04	0.03	-0.01	-0.06	0.04	-0.0403734	-0.0777203	-0.0366531	-0.0843809	-0.013451
bin_8	0.03	0.08	0.04	0.04	0.04	-0.06	0.08	-0.0464438	-0.0347271	-0.019145	-0.0843809	-0.0118338
bin_9	0.09	0.15	0.14	0.11	0.07	0.01	0.12	-0.032785	-0.0405016	-0.0250115	-0.137928	-0.00581758
bin_10	0.1	0.14	0.13	0.14	0.08	-0.02	0.13	-0.0329264	-0.025732	-0.00957899	-0.12569	-0.0137095
p_value	Zygote	2-cell	4-cell	8-cell	Morula	ICM	P_embryo	Liver	Soma_7	Soma_10	Soma_19	PGC
bin_-10	0.01096	0.006652	0.1325	0.06223	0.2559	0.2531	3.23e-12	0.9125	0.9033	0.1167	0.1316	0.9631
bin_-9	0.008612	0.0109	0.03494	0.156	0.3759	0.275	4.92e-16	0.6814	0.2388	0.3737	0.03087	0.4443
bin_-8	0.2415	0.1477	0.5491	0.5484	0.5776	0.02885	2.2e-16	0.7103	0.887	0.1454	0.09065	0.2562
bin_-7	0.315	0.1205	0.5402	0.4374	0.5931	0.2854	2.2e-16	0.6981	0.1351	0.5323	0.1229	0.3574
bin_-6	0.003816	0.06881	0.0002454	0.002927	0.00894	1.61e-10	1.15e-11	0.001023	0.09036	0.6958	0.09022	0.8232
bin_-5	0.0002689	0.06809	0.005163	0.0002303	1.65e-05	3.97e-08	0.000828	0.0005998	0.007278	0.2618	0.2332	0.1853
bin_-4	3.16e-15	4.49e-08	1.45e-06	1.08e-12	6.18e-13	1.07e-11	0.239	0.0001622	0.004609	0.0004169	0.4153	0.6528
bin_-3	2.2e-16	4.95e-14	1.51e-11	2.75e-13	2.2e-16	2.73e-16	1.94e-13	5.01e-08	0.0004577	9.96e-05	0.3831	0.1896
bin_-2	2.2e-16	1.2e-13	1.51e-12	2.2e-16	2.2e-16	2.2e-16	2.2e-16	8.13e-10	4.61e-05	0.000135	0.002467	0.08684
bin_-1	2.2e-16	2.2e-16	2.2e-16	2.2e-16	2.2e-16	2.2e-16	2.2e-16	5.46e-10	1.72e-08	5.53e-07	0.002412	0.01928
bin_1	2.2e-16	2.2e-16	2.2e-16	2.2e-16	2.2e-16	2.2e-16	2.2e-16	2.12e-13	2.2e-16	1.12e-09	0.06079	0.006359
bin_2	2.2e-16	2.2e-16	2.2e-16	2.2e-16	2.2e-16	2.2e-16	2.2e-16	3.49e-16	2.65e-15	3.22e-11	0.0563	0.002691
bin_3	2.2e-16	2.2e-16	2.2e-16	2.2e-16	2.2e-16	2.2e-16	2.2e-16	5.45e-14	2.47e-12	1.72e-10	0.05299	0.002691
bin_4	2.2e-16	6.06e-15	1.38e-13	2.2e-16	2.2e-16	2.2e-16	2.2e-16	4.46e-16	3.15e-11	3.72e-10	0.06891	0.001514
bin_5	1.63e-08	0.000498	0.00612	1.91e-08	3.05e-16	2.2e-16	2.2e-16	1.65e-09	2.54e-10	5.88e-11	0.006566	0.005135
bin_6	0.000144	0.00774	0.0275	0.00079	2.57e-06	7.13e-11	0.169	5.11e-07	2.48e-06	4.07e-07	0.1239	0.02919
bin_7	0.596	0.113	0.0728	0.0976	0.509	0.00354	0.00735	1.84e-05	1.68e-06	0.00486	0.05287	0.1308
bin_8	0.186	0.00197	0.0468	0.0681	0.0807	0.00611	1.9e-05	1.22e-06	0.0414	0.153	0.05287	0.1936
bin_9	0.000216	4.13e-08	1.75e-09	7.9e-07	0.00487	0.508	6.67e-11	0.000811	0.0223	0.0745	0.002818	0.5286
bin_10	0.00027	8.2e-07	4.71e-07	1.86e-08	0.000899	0.451	1.04e-10	0.000917	0.151	0.499	0.008452	0.1443

## Sheet: cor(r)_regions
cor(r)	Zygote	2-cell	4-cell	8-cell	Morula	ICM	P_embryo
up20	0.1	0.11	0.1	0.1	0.07	0.05	0.07
up10	0.11	0.12	0.11	0.1	0.1	0.07	0.09
up5	0.12	0.13	0.11	0.12	0.11	0.07	0.14
up2	-0.18	-0.14	-0.14	-0.16	-0.17	-0.23	-0.14
utr5	-0.14	-0.08	-0.08	-0.12	-0.15	-0.23	-0.25
exon	-0.02	0.07	0.06	0.02	-0.02	-0.1	-0.19
intron	-0.01	0.07	0.07	0.03	-0.02	-0.11	-0.2
utr3	0.31	0.33	0.32	0.34	0.3	0.23	0.25
down2	0.15	0.18	0.17	0.2	0.18	0.12	0.08
down5	0.06	0.1	0.09	0.11	0.09	0.06	0.06
down10	0.07	0.1	0.08	0.09	0.08	0.05	0.02
down20	0.07	0.06	0.05	0.06	0.05	0.04	0.01
p_value	Zygote	2-cell	4-cell	8-cell	Morula	ICM	P_embryo
up20	2.2e-16	2.2e-16	2.2e-16	2.2e-16	7.95e-16	5.99e-08	1.27e-14
up10	2.2e-16	2.2e-16	2.2e-16	2.2e-16	2.2e-16	1.02e-10	2.2e-16
up5	2.2e-16	2.2e-16	2.2e-16	2.2e-16	2.2e-16	2.43e-09	2.2e-16
up2	2.2e-16	2.2e-16	2.2e-16	2.2e-16	2.2e-16	2.2e-16	2.2e-16
utr5	2.2e-16	3.41e-15	2.2e-16	2.2e-16	2.2e-16	2.2e-16	2.2e-16
exon	0.00885	4.45e-14	4.43e-14	0.0106	0.00456	2.2e-16	2.2e-16
intron	0.0236	2.2e-16	4.55e-16	0.000282	0.0114	2.2e-16	2.2e-16
utr3	2.2e-16	2.2e-16	2.2e-16	2.2e-16	2.2e-16	2.2e-16	2.2e-16
down2	2.2e-16	2.2e-16	2.2e-16	2.2e-16	2.2e-16	2.2e-16	1.45e-12
down5	7.36e-07	7.6e-16	2.23e-14	2.2e-16	2.58e-15	1.02e-07	0.000327
down10	3.24e-10	2.2e-16	2.46e-14	2.2e-16	9.51e-15	2.78e-07	0.083
down20	3.99e-14	2.32e-12	9.44e-10	1.45e-10	8.05e-08	1.96e-06	0.62
