# Supplementary material for: DNA methylation subpatterns at distinct regulatory regions in human early embryos
Source: Open Biol. 2018 Oct 31;8(10):180131. doi: 10.1098/rsob.180131 (PMC6223221; doi:10.1098/rsob.180131)
Supplement: table S2.doc [file rsob180131supp7.xlsx]

## Sheet: excel S2
Gene_ID	ICM_exp	P_embryo_exp	ICM_11_met	P_embryo_11_met
MMP2	2.909	20.926	0.0748917	0.003831
GRM2	0.852	1.493	0.351214	0.00284467
DUS3L	11.367	13.906	0.0979823	0.002743
IRX3	0.196	0.326	0.0910713	0.00352867
CENPJ	7.018	18.297	0.161111	0.006173
PGM1	46.423	47.13	0.0812933	0.0083
E2F4	47.235	65.284	0.103756	0.0278047
SOCS4	4.834	7.697	0.079525	0.00824533
TOMM22	64.094	71.895	0.333333	0
POP4	8.613	17.206	0.100357	0.0247013
SLC35A1	0.687	21.213	0.118518	0.00739933
NDUFB3	18.136	35.509	0.666667	0.0666667
LMNB1	4.273	10.118	0.07489	0.001849
NTRK2	0	1.844	0.133449	0.00154933
MDM2	3.088	6.851	0.0769633	0.00174233
CYB5B	22.912	23.485	0.0821583	0.0045455
ZNF121	2.781	4.218	1	0.00277767
ACAP2	3.263	6.145	1	0
NDUFA12	167.054	302.748	0.101362	0.0089285
ARHGAP11B	2.57	3.027	0.081235	0.00623933
MALT1	3.569	4.488	0.155226	0.0269133
ZBED3	0.037	0.162	0.110408	0.00555567
FAM20A	0.342	3.663	0.379575	0.007266
PLTP	26.66	38.164	0.185539	0
ZFP37	0	0.021	0.0882397	0
MRPL33	21.588	27.426	0.121701	0
LDHA	299.306	728.977	0.10327	0.00973833
CDC26	35.447	39.392	0.2	0.00115733
FBXL19	0.509	1.164	1	0.0604763
WDR47	3.812	5.213	0.128976	0.0276453
SKA3	24.881	31.87	0.217102	0.0208453
C1QTNF4	0	0.183	0.290535	0
TOMM6	180.011	295.636	0.06911	0
COX6B1	190.933	377.642	0.144444	0
HSPA9	166.449	224.859	0.0743297	0.00142467
NUP160	19.973	24.925	0.333333	0
EIF2S2	171.705	224.84	0.125	0.000952333
ZNF816	0.223	0.872	0.100461	0.00865767
ZNF600	2.184	31.439	0.0860893	0.00137733
RACGAP1	15.135	24.177	0.089856	0.00315367
NIPBL	15.062	16.151	0.111111	0.005455
PIK3AP1	0.021	0.474	0.323755	0.0180983
TMEM87B	1.11	2.44	0.103454	0.001885
NACAD	0.751	0.811	0.120164	0.000793667
VASH1	0.159	0.76	0.109373	0.00949967
SLC35A5	16.373	22.334	0.139423	0.010101
C7orf49	13.343	30.913	0.0995487	0.020202
CCNDBP1	11.376	77.89	0.111111	0.018197
CTSF	3.546	13.92	0.136905	0.008304
SSBP2	7.374	11.786	0.319444	0.017554
MYOCD	0	0.643	0.269206	0.006927
C6orf211	54.241	264.282	0.0936253	0.00543767
UBASH3B	2.022	45.967	0.113256	0.00555567
PCDHGB7	0	0.093	0.130952	0.0277777
FRG1	42.548	101.383	0.116578	0.00233067
ZNF706	21.821	33.016	0.074074	0.00340133
CBR3	0.766	26.498	0.127777	0.0110607
SLC37A2	0.542	1.27	0.273319	0.00741367
SART1	4.639	13.676	0.095238	0
EGLN2	25.506	37.72	0.244544	0.035985
MZF1	0	0.101	0.0969487	0.00158733
RPS27L	72.439	85.269	0.119958	0.0200973
F5	0.011	0.023	1	0.0328607
RAB18	27.269	33.471	0.0825867	0.007591
JDP2	0.921	2.145	0.0732187	0
TMEM63A	3.615	8.419	0.0867897	0.006035
SMNDC1	28.418	39.898	0.0833333	0.0115727
LYRM1	4.654	19.376	0.0943017	0.0103077
ST3GAL1	0.206	26.338	0.101592	0.0141613
DTX3L	0.643	1.521	0.148733	0.0138683
PTPRB	0.016	0.753	0.322157	0.0174243
CORO1B	16.291	27.963	0.333333	0.0533333
FAF1	16.109	49.032	0.074603	0
ZNF599	0.352	3.808	0.222222	0.00297633
ARFGAP2	13.018	19.808	0.0798503	0.00380633
NDUFB6	106.786	117.693	0.11487	0.00643367
ACADS	1.264	29.195	0.104014	0.002442
AGBL3	0.018	0.123	0.303214	0.00228933
C12orf43	21.269	33.073	0.105339	0
DENND3	0.169	0.291	0.485645	0.004148
GNB2L1	2513.23	2726.34	0.5	0
CRYZ	21.418	23.744	0.103704	0
TRIP4	14.531	15.916	0.102672	0.0268503
PDE11A	0.013	0.03	0.087308	0.00527767
CLIP1	10.63	35.913	0.122069	0
NRG1	0.511	5.157	0.166667	0
IL11RA	0.217	1.197	0.343777	0.013571
RPS6KB1	2.56	7.486	0.111111	0
CHORDC1	23.843	55.09	0.115874	0.00297633
C9orf43	0.105	0.332	0.111111	0.0104167
EIF4G3	19.241	25.826	0.230731	0.0833335
PHLDB3	0.058	0.937	1	0.015104
EED	12.156	22.215	0.222222	0.0925927
TIMM22	25.318	31.139	0.277778	0.010513
AHNAK	0.322	5.866	0.0764683	0.0038095
AKAP2	3.639	13.761	0.072797	0
PPFIBP1	2.991	11.035	0.0878217	0
IL10RB	2.162	14.178	0.34274	0.0289547
PKP2	7.885	18.278	0.25	0
RPP30	20.502	24.444	0.160397	0
AVL9	1.9	12.148	0.131944	0.004188
DACT2	0.669	1.385	0.078788	0
ENTPD6	6.465	19.921	0.110616	0.000578667
NDUFB7	51.446	84.238	0.08	0
TRAK2	2.624	4.265	0.0826757	0.00158733
ARHGAP5	8.279	16.679	0.333333	0
INTS2	3.129	7.11	0.5	0
CENPB	1.281	1.47	0.10101	0.004902
TBC1D23	33.112	48.293	0.176114	0.047619
BRAF	2.081	6.883	0.089382	0.00793667
PROCR	15.736	20.497	0.495238	0.0936893
ZNF776	0.599	1.708	0.122299	0.00152333
B3GNT9	2.268	2.385	0.119575	0.00173067
KATNAL1	1.938	2.86	0.187831	0.008825
ZNF692	0.854	2.171	0.132306	0
PCP4L1	0.08	0.115	0.0861763	0.00555033
AQPEP	0.217	0.662	0.0777777	0.00681233
DGKZ	4.432	6.628	0.083043	0.0130127
EFNA1	9.404	14.64	0.598639	0.00297633
ARHGAP23	0.608	1.159	0.0822977	0.008478
TMEM154	1.391	4.755	0.22961	0.0711167
ACE	0.502	0.521	0.0926987	0.00407033
DLL3	0.56	6.383	0.110798	0.0332113
WDR11	8.626	26.473	0.111234	0.00780733
FDX1L	13.022	25.335	0.133333	0.013889
TFDP1	12.24	23.903	0.112348	0
SYK	1.172	2.78	0.135354	0
RRP12	7.221	10.958	0.103643	0.00314033
DMAP1	12.737	38.701	0.080284	0.00219767
ZNF587	3.243	5.648	0.156783	0.003032
NIT2	39.222	54.399	0.0793147	0.00485233
CDNF	0.043	0.752	0.15	0.005508
SV2C	0	0.16	0.187711	0.006865
PLEKHM2	5.093	13.373	0.134138	0
FAM161B	0.054	0.057	0.0728537	0.00272733
ZNF785	0.46	3.214	0.114768	0.00517467
SPG11	2.938	4.655	0.111111	0
FAM126B	2.385	3.76	0.127824	0.0311027
ARHGEF16	8.963	27.116	0.0870543	0.00313367
VTI1A	2.078	7.892	0.530506	0
H2AFY2	5.143	22.477	0.738095	0
VEZT	24.65	25.418	0.133333	0.04305
ATP6V1E1	55.128	92.104	0.095238	0.00320067
SAR1A	33.912	55.459	0.0859393	0.014464
CWC25	14.585	22.54	0.121582	0.0213353
MED7	17.793	22.605	0.703704	0.00822233
ARFIP1	11.336	13.482	0.129026	0.0251757
SP2	1.766	3.203	0.266667	0
DNM2	6.468	12.984	0.5	0
C7orf55	5.94	11.577	1	0.00672267
SEC62	10.657	17.895	0.079365	0
TIPRL	18.718	26.678	0.120297	0
UBE2D4	0.261	3.331	0.159602	0.0445343
VGF	0.641	0.993	0.171193	0.0164447
SNAPC3	7.631	9.715	0.25	0.0208333
NBAS	2.648	14.808	0.090918	0.003405
DHCR24	27.894	50.313	0.0777103	0
KCTD15	6.83	8.504	0.9375	0
ZDHHC16	19.13	24.561	0.0858587	0.00680267
DPP4	0.127	5.016	0.125	0
EVC2	0.838	1.204	0.0728273	0.003295
PRSS35	1.755	4.306	0.444152	0.00793667
SESN3	0.124	3.363	0.217949	0
ATP5O	463.713	496.157	0.111111	0.00793667
TMEM144	0.117	0.139	1	0.040293
ZNF205	5.246	6.292	0.0925927	0.009179
ROBO2	0.176	0.987	1	0.003722
RHOBTB3	1.756	16.401	0.616368	0.000641
CHERP	21.581	34.859	0.111111	0
PSMD7	180.14	213.053	0.0872803	0
TACO1	17.651	20.858	0.20202	0.00601033
ZMYM6	2.412	3.079	0.135762	0
DENND2D	0.099	1.345	0.107607	0.0231117
WDR66	0.518	12.95	0.52183	0.017311
FRMD4B	0.248	10.186	0.0818163	0.003249
SOD2	16.495	47.074	0.875	0.00684467
DUSP4	1.645	3.626	0.126818	0.0302987
RFXAP	1.303	3.168	0.0952583	0
CDK1	58.664	120.734	0.0790347	0.00297233
PMM1	2.458	10.444	0.0790123	0
PEX16	4.117	14.011	0.137156	0
GORAB	3.955	8.183	0.140822	0.00462967
C7orf60	0.814	0.967	0.151058	0.0201493
NTN4	0.183	1.584	0.274895	0.00217067
JAK2	0.039	3.084	0.08747	0.001836
PDCD6	125.333	156.059	0.112165	0.0174317
TMBIM1	6.118	131.961	0.111389	0.021477
TCHP	0	0.483	0.166667	0
PURA	1.136	9.738	0.354066	0.0044
CFL2	2.859	9.744	0.0898163	0.003585
SYNE1	0	0.982	0.0955823	0
FBXL17	0.297	1.196	0.07596	0
ADORA2B	1.423	5.98	0.230624	0.0197657
RSPH10B	0	0.361	0.174298	0.00627
RPL35A	1205.19	1429.79	0.152778	0.00370367
PITPNC1	12.476	25.121	0.333333	0.111111
SYNM	0.137	4.679	0.115462	0.0315297
DSCAML1	0.383	0.617	0.434417	0.0137477
DDX27	21.113	44.671	0.0894897	0.00261833
ZNF43	2.355	4.406	0.476328	0.006329
CS	52.684	102.717	0.084029	0.00393367
ESRRG	0.047	2.139	0.076736	0
SAMD8	3.197	4.077	0.159874	0.0524503
MPI	4.621	13.055	0.076524	0.00323867
DENND4A	0.385	0.792	0.0942133	0.002285
PTCHD2	0.073	0.208	0.277778	0.00583433
EIF5A2	1.589	1.655	0.107729	0.00585667
SUMF2	3.296	3.761	0.118364	0.00182633
KCTD9	9.778	13.684	0.325758	0.111111
PRR11	14.345	24.513	0.172871	0
SUCLG1	67.784	172.311	0.0963837	0.00340133
GTF3C4	20.777	35.363	0.833333	0.010684
PIGN	1.102	2.553	0.0759337	0.004869
ZNF626	3.528	4.872	0.0970017	0
WWTR1	11.312	14.089	1	0.025
HAAO	0	0.307	0.350663	0.0221867
CHCHD4	18.005	49.887	0.333333	0.00563633
ANKRD45	1.162	7.152	0.330694	0.000712333
PINK1	9.357	24.066	0.0811967	0.00793667
FGFR1	41.222	62.793	0.101087	0.0148527
MRPL38	15.237	44.618	0.0750987	0.00216467
FITM2	1.781	3.198	0.0814893	0.00765033
GATA6	0.111	115.692	0.103175	0.00524667
TNFRSF10A	0.081	0.137	0.0918365	0.003089
FN1	18.809	35.515	0.166667	0.007176
MTR	1.844	1.911	0.237147	0
YWHAZ	138.459	201.147	0.0775463	0.00289533
PSMC4	194.456	251.427	0.5	0.007143
CYB5R4	6.407	10.447	0.216667	0.0114943
PLIN3	69.038	107.904	0.0842927	0.00689333
EAF1	12.06	16.385	0.0906593	0
HTR5A	0	0.335	0.334253	0.012617
UQCC	3.421	24.975	0.117284	0.004193
C11orf83	61.65	80.882	0.118649	0.002668
LIX1L	0.197	4.723	0.097764	0.00382367
TEAD4	25.741	75.344	0.0741967	0.002673
SLC25A42	0.905	5.24	0.083045	0.00456367
VPS29	46.244	56.239	0.0858857	0.00371267
GREM2	0.05	2.664	0.080259	0.000992
ARHGAP1	11.499	16.891	0.0861237	0.00786033
AP1B1	6.227	16.076	0.113571	0
HSPA12B	0.401	2.853	0.129909	0.0104627
DPP9	11.543	11.838	0.155844	0
DCAF10	4.034	4.362	0.628657	0.035498
RSPO3	0.015	102.843	0.0864197	0
NDUFB1	24.731	32.828	0.180952	0.00484167
DACH1	0.853	1.999	0.127097	0.00339467
NDOR1	0.396	0.796	0.111111	0.00205767
ADA	1.532	5.214	0.0839497	0.00241933
STX3	10.455	39.228	0.078327	0.00333067
CCNO	0.185	0.188	0.0832267	0
C9orf64	5.152	35.516	0.336517	0.0205583
ARHGEF37	0	0.034	0.162137	0.044248
RPL36	851.282	1037.7	0.0793853	0.003103
MAPK3	6.731	19.064	1	0.0135893
ZNF273	3.886	7.071	0.107143	0.004228
FLAD1	39.16	43.77	0.133333	0.0544733
TTLL3	0	0.321	0.656687	0.001965
MRP63	31.979	40.002	0.0972067	0.00621567
ZCCHC8	8.392	18.4	0.107504	0.00283667
SLC39A11	1.561	1.608	0.32056	0.0258253
RNMTL1	12.772	24.019	0.220067	0.014479
TLCD1	11.112	14.284	0.100992	0.018673
LRRC16A	3.059	3.701	0.101489	0.00648133
RANBP2	16.542	21.46	0.221764	0.005455
KDM3A	7.652	10.442	0.098947	0.00347233
SLC4A11	3.613	4.47	0.139086	0.010635
TOP1MT	10.77	20.876	0.438239	0.0227107
THRAP3	33.336	35.514	0.095238	0.000941667
RRP7A	11.727	15.13	0.078608	0
PPP1R15B	12.474	18.799	0.111111	0
SRRM4	0.355	0.678	0.0755953	0.00327933
ZNF232	14.98	44.42	0.554227	0.045597
ABHD12	19.623	34.915	0.092979	0.00277767
ABCF2	19.89	31.255	0.191108	0.0675553
MAK16	25.846	31.298	0.069318	0
STRN3	7.017	7.648	0.178571	0
RPL39	538.477	742.734	0.795918	0.234419
HERC3	0.164	4.461	0.135625	0
POU3F2	0.23	2.337	0.0961227	0.00653233
HS6ST1	12.186	50.702	0.099928	0.00654933
FAM71E1	4.345	10.704	0.086111	0.014379
APOLD1	0.011	0.675	0.0870587	0.00409533
TUBGCP4	7.706	13.608	0.0858587	0.00119033
CRELD1	4.312	23.087	0.0777167	0.003268
PRPH	0.176	1.495	0.141918	0.0294943
SYBU	0	0.859	0.230906	0.0096155
PLEKHJ1	85.196	89.151	0.10038	0.0150463
TFEB	0	1.822	0.150216	0.047619
RPAP2	5.56	8.94	0.086896	0.001462
MRPL51	246.026	255.467	0.396208	0.0208333
MDFIC	0.022	0.156	0.108319	0.0206017
RAP1A	20.906	108.965	0.0795183	0.00777967
ACVRL1	0	9.748	0.088116	0.00577133
PITPNA	14.258	14.832	0.114647	0.0190473
AIM1	3.597	5.884	0.404166	0.009762
NR1H2	22.967	47.845	0.104028	0.000817
P2RY2	0.099	1.454	0.14167	0
DHX37	3.038	4.715	0.088277	0.0151515
RSPH10B2	0	0.261	0.174298	0.00627
LRP10	3.843	6.404	0.102377	0.00498867
MVP	0	3.347	0.969697	0.155556
PKN2	7.176	26.319	0.107219	0.00116967
ABCG2	2.124	15.459	0.123976	0.000425333
TYW3	31.757	39.889	0.277778	0
ATP5L	138.021	157.294	0.0833333	0
SASS6	4.031	4.727	0.119371	0.000425333
FAM173B	8.088	10.562	0.1	0
TRAPPC1	1.274	2.056	0.145975	0.0416667
NBPF10	4.359	15.376	0.128789	0.04592
TMCO4	0.31	1.127	0.0772547	0.00679
PAMR1	0.358	1.124	0.103595	0.0130693
SELT	74.914	140.448	0.0834393	0.00554867
LIN37	5.515	12.23	0.277778	0
ZNF800	0.036	1.344	0.095348	0
SCUBE2	0	0.185	0.321688	0.00307733
ACOT4	0.777	0.8	0.110942	0.00555567
STC2	5.673	8.171	0.204545	0.003003
COL6A1	2.444	9.811	0.148241	0.011544
SPARC	49.567	80.897	0.259524	0.06253
KCTD21	0.758	2.927	0.084688	0.006116
SHKBP1	12.183	14.257	0.103175	0
CNOT6L	1.441	1.823	0.111111	0.037037
FOXA2	0.657	17.28	0.0888487	0.00560767
TICAM2	0.014	0.033	0.229228	0.016404
POLDIP3	29.948	34.322	0.0872697	0.00442967
ARPC3	131.577	164.438	0.099082	0.00377433
AHCYL1	45.631	66.539	0.103453	0.0100453
BRSK1	0	0.079	0.0926053	0
ZNF177	0.205	2.122	0.379698	0.00958667
ZCCHC10	16.223	22.651	0.089613	0.0171603
SNRPG	133.46	164.518	0.166667	0.00139667
C1orf131	14.383	19.237	0.0951733	0.00727467
POLD4	14.575	23.995	0.240183	0.00873333
CA4	2.215	4.593	0.135793	0.003679
STIP1	19.269	48.507	0.084708	0.00983633
SLC35D1	1.006	4.767	0.0873013	0.00556
ALG8	35.054	51.368	0.101732	0.008547
TFAP2A	0	0.319	0.166666	0
AK5	0.453	2.479	0.076814	0.004083
ECT2L	0.198	0.602	0.0746303	0.00534133
SIAE	0.137	20.369	0.133333	0.00616467
R3HDM1	8.669	13.328	0.25	0.0378147
COX7C	511.443	536.632	0.075696	0.00226133
B4GALNT2	0	0.189	0.231172	0.0546323
SYT2	1.91	1.912	0.222222	0.0323457
CACHD1	8.518	11.64	0.0874003	0.00173667
HLA-E	13.056	56.956	0.0714285	0.001984
GOLGA1	2.053	4.906	0.207375	0.057143
LAMC1	4.193	41.844	0.23246	0
IDH3A	15.535	28.536	0.112079	0.00311
EPB41	1.087	1.406	0.0759337	0.005
PSMG3	12.508	48.144	0.194444	0.00489767
ABCC10	2.607	3.876	0.111111	0.00618033
MICAL2	0	1.702	0.138384	0.00606067
SLC30A6	10.095	12.099	0.17598	0.00431533
C19orf33	5.807	18.708	0.5	0.078658
BAP1	8.544	11.469	0.128446	0.0523127
AP1M2	21.392	50.545	0.0975413	0.0187057
SCAMP2	21.111	33.242	0.136099	0.0223757
MRPL16	135.646	142.345	0.116057	0.016034
C2orf42	3.266	6.015	0.098441	0.00550967
PSME3	62.053	63.391	0.214513	0.019763
